# Supplementary material for: The Moderation of Perceived Comfort and Relations with Patients in the Relationship between Secure Workplace Attachment and Organizational Citizenship Behaviors in Elderly Facilities Staff
Source: Int J Environ Res Public Health. 2022 Jan 15;19(2):963. doi: 10.3390/ijerph19020963 (PMC8775680; doi:10.3390/ijerph19020963)
Supplement: Supplementary file 1 [file ijerph-19-00963-s001.zip]

Archive with 1 entries (1 files):
- ijerph-1525180-supplementary.pdf
